# Supplementary material for: Green Synthesis of Silver Nanoparticles Using Cashew Nutshell Liquid (CNSL): Characterization and Methylene Blue Removal Studies
Source: Molecules. 2024 Aug 17;29(16):3895. doi: 10.3390/molecules29163895 (PMC11357457; doi:10.3390/molecules29163895)
Supplement: Supplementary file 1 [file molecules-29-03895-s001.zip]

Archive with 1 entries (1 files):
- molecules-3083482-supplementary.pdf
